# Supplementary material for: Updated severity and prognosis score of pulmonary alveolar proteinosis: A multi-center cohort study in China
Source: Front Med (Lausanne). 2023 Feb 7;10:1058001. doi: 10.3389/fmed.2023.1058001 (PMC9941621; doi:10.3389/fmed.2023.1058001)
Supplement: Supplementary file 1 [file Table_1.xlsx]

## Sheet: Retrospective data
No	age	male	smoking	symptom	pathology	BALF	PaO2	DLCO%	CT score1	CT1	CT score2	CT2	DSS	SPSP	SPSP II	improve	stable	deterioration	die
1	42	1	0	1	1	1	92	88.7	16	2	19	3	2	3	4			1
2	64	1	1	1	1	1	71	69.2	24	3	33	5	2	7	9	1
3	34	1	1	0	0	1	93	72	10	2	10	2	1	4	4	1
4	54	1	1	1	1	1	63	64.8	18	3	18	3	3	7	7	1
5	62	1	0	1	0	1	98	82.3	12	2	12	2	2	3	3	1
6	50	0	0	1	0	1	75	47.3	20	3	28	4	2	7	8			1
7	63	1	1	1	0	1	92	88.4	10	2	10	2	2	4	4	1
8	40	1	1	1	1	0	75	60.7	13	2	14	2	2	6	6		1
9	46	1	0	0	1	0	80	91.3	23	3	26	4	1	3	4			1
10	61	1	1	1	0	1	70	82	17	2	17	3	2	5	6			1
11	51	1	1	1	0	1	57	59.8	16	2	16	2	4	8	8	1
12	36	1	1	1	0	1	98	82	19	3	19	3	2	5	5			1
13	41	1	0	1	0	1	63	57.3	29	4	29	4	3	8	8			1
14	32	0	0	1	1	0	60	39.1	32	4	32	4	3	8	8		1
15	60	0	0	0	1	0	88	97.7	7	1	7	1	1	1	1	1
16	49	0	0	1	1	1	95	72.2	23	3	23	3	2	5	5			1
17	44	0	0	1	1	0	72	51.8	27	4	39	5	2	8	9			1
18	62	0	0	1	0	1	65	56.4	30	4	46	6	3	8	10	1
19	54	1	1	1	0	1	60	49.2	29	4	29	4	3	9	9		1
20	48	0	0	0	1	0	98	76.4	8	1	8	1	1	2	2		1
21	42	0	0	1	0	1	105	83.6	4	1	4	1	2	2	2			1
22	49	0	0	1	1	1	44	48.4	32	4	64	8	5	9	13				1
23	43	1	0	1	0	1	111	104.3	10	2	10	2	2	3	3			1
24	16	0	0	1	0	1	97	78.9	9	2	9	2	2	4	4	1
25	58	0	0	1	0	1	95	76.4	12	2	12	2	2	4	4			1
26	47	1	0	1	1	0	45	34.7	24	3	24	3	5	8	8				1
27	38	1	0	1	0	1	75	70.9	15	2	15	2	2	5	5		1
28	61	1	0	1	0	1	67	70.9	30	4	46	6	3	7	9			1
29	42	1	0	1	0	1	53	49.7	27	4	35	5	4	9	10	1
30	39	1	0	1	1	0	63	47.1	30	4	54	7	3	8	11		1
31	55	1	1	1	0	1	66	68.9	25	4	25	4	3	8	8	1
32	34	0	0	1	0	1	66	47.7	24	3	24	3	3	7	7		1
33	59	1	0	1	1	0	75	132.9	16	2	16	2	2	4	4	1
34	36	1	0	1	0	1	83	74.6	16	2	20	3	2	4	5		1
35	32	0	0	1	0	1	61	52.1	25	4	29	4	3	8	8			1
36	67	1	0	1	0	1	89	123.7	11	2	11	2	2	3	3	1
37	46	1	0	1	0	1	81	62.5	19	3	19	3	2	5	5		1
38	48	0	0	1	1	0	73	68	27	4	27	4	2	7	7	1
39	38	1	1	1	1	1	79	92.2	15	2	25	4	2	5	7	1
40	46	1	1	0	0	1	87	124	9	2	9	2	1	3	3		1
41	40	0	0	0	0	1	96	107	17	3	17	3	1	3	3	1
42	38	1	0	1	1	0	101	78.1	25	4	32	4	2	6	6	1
43	64	0	0	1	0	1	65	84.7	13	2	13	2	3	4	4			1
44	36	0	0	1	1	1	64	45.6	26	4	26	4	3	8	8	1
45	46	1	0	0	1	1	74	73.3	18	3	18	3	1	5	5	1
46	43	1	0	1	0	0	110	95.2	24	3	32	4	2	4	5	1
47	60	0	0	1	1	0	68	95.2	21	3	21	3	3	5	5	1
48	51	1	1	0	0	1	68	100.2	14	2	14	2	3	4	4	1
49	58	0	0	1	0	1	55	52.3	32	4	32	4	4	9	9		1
50	30	1	0	1	1	0	77	60.1	19	3	19	3	2	6	6	1
51	43	1	1	1	0	1	62	66.6	32	4	32	4	3	8	8	1
52	42	0	0	1	0	1	69	51.5	26	4	34	5	3	8	9	1
53	59	1	1	1	0	1	65	66.6	17	3	17	3	3	7	7	1
54	40	1	1	1	0	1	86	63.6	8	1	8	1	2	4	4		1
55	51	1	1	1	0	1	67	78.7	17	3	17	3	3	7	7	1
56	42	1	0	1	0	1	63	56.3	32	4	52	7	3	8	11	1
57	65	1	1	1	0	1	80	69.3	17	3	17	3	2	6	6			1
58	22	1	0	1	0	1	100	90	8	1	8	1	2	2	2		1
59	44	1	1	1	0	1	94	103.9	8	1	8	1	2	3	3		1
60	45	0	0	1	1	0	88	92	7	1	7	1	2	2	2	1
61	41	1	1	1	0	1	75	67.3	17	3	17	3	2	7	7	1
62	47	1	0	1	0	1	63	55	26	4	33	5	3	8	9	1
63	41	1	1	1	0	1	61	89.1	31	4	31	4	3	7	7	1
64	44	1	0	1	0	1	68	107.8	11	2	11	2	3	4	4	1
65	48	1	1	1	0	1	46	45.4	32	4	44	6	5	10	12	1
66	68	0	0	1	0	1	64	60.3	27	4	27	4	3	7	7		1
67	49	1	1	1	1	0	69	32.9	32	4	40	5	3	9	10	1
68	26	1	0	1	0	1	88	85.9	8	1	8	1	2	2	2			1
69	44	0	0	1	0	1	83	69.8	9	2	12	2	2	4	4		1
70	54	1	1	1	0	1	86	93.2	9	2	9	2	2	4	4			1
71	48	1	1	1	1	1	74	69.4	21	3	21	3	2	7	7		1
72	54	1	1	0	0	1	79	68.9	24	3	27	4	1	6	7	1
73	35	1	1	1	1	0	71	82.7	17	3	17	3	2	6	6	1
74	56	1	1	1	0	1	69	80.4	14	2	14	2	3	5	5		1
75	62	0	0	1	0	1	75	75.8	21	3	25	4	2	6	7	1
76	47	0	0	1	0	1	87	52.9	9	2	9	2	2	5	5	1
77	41	1	1	1	1	1	72	83.2	15	2	15	2	2	5	5	1
78	57	1	1	0	1	1	70	77.1	12	2	12	2	1	5	5	1
79	47	1	0	0	0	1	81	73.1	11	2	11	2	1	3	3		1
80	60	0	0	1	0	1	48	41.2	29	4	29	4	5	9	9	1
81	44	1	1	1	0	1	58	67.6	20	3	20	3	4	8	8		1
82	49	1	0	1	0	1	76	106	11	2	11	2	2	4	4		1
83	27	1	1	1	0	1	73	44.8	19	3	19	3	2	8	8	1
84	59	1	1	1	0	1	79	97.8	8	1	14	2	2	4	5	1
85	24	0	0	1	0	1	84	66.2	24	3	28	4	2	5	6		1
86	52	0	0	1	0	1	74	60.6	17	3	17	3	2	6	6	1
87	49	1	1	1	1	0	59	87.4	19	3	19	3	4	7	7	1
88	31	0	0	1	0	1	90	86.6	8	1	8	1	2	2	2		1
89	30	0	0	1	1	0	56	42.4	24	3	24	3	4	8	8		1
90	42	0	0	1	0	1	80	26.4	30	4	46	6	2	7	9	1
91	57	1	1	1	0	1	49	124.3	8	1	8	1	5	5	5	1
92	23	1	0	1	0	1	92	83.6	8	1	8	1	2	2	2		1
93	20	1	0	0	1	1	96	86.6	8	1	8	1	1	1	1		1
94	41	0	0	0	0	1	136	112.3	6	1	6	1	1	1	1		1
95	62	1	0	1	0	1	90	132.7	8	1	8	1	2	2	2		1
96	52	1	1	1	0	1	70	61.3	19	3	19	3	2	7	7			1
97	49	0	0	1	0	1	83	67	11	2	11	2	2	4	4		1
98	19	1	0	0	1	0	89	50.9	14	2	16	2	1	4	4		1
99	30	1	1	1	0	1	79	80.5	10	2	10	2	2	5	5		1
100	47	0	0	1	0	1	57	64.6	27	4	27	4	4	8	8		1
101	29	0	0	0	0	1	84	70.9	5	1	5	1	1	2	2		1
102	72	0	0	1	0	1	69	67	27	4	27	4	3	7	7		1
103	51	1	0	1	0	1	57	47.4	26	4	29	4	4	9	9	1
104	49	0	0	1	1	1	87	87	8	1	8	1	2	2	2			1
105	40	0	0	1	0	1	111	98.3	15	2	15	2	2	3	3			1
106	65	1	1	1	0	1	57	46.6	13	2	13	2	4	8	8			1
107	59	0	0	0	1	1	72.5	62.44	10.5	2	10.5	2	1	4	4		1
108	54	1	1	1	0	1	80.3	80.62	5	1	5	1	2	3	3	1
109	60	1	1	1	0	1	64.2	41.91	29.5	4	51.5	7	3	9	12			1
110	29	0	0	1	0	1	97.9	78.95	7	1	7	1	2	3	3	1
111	65	0	0	1	1	1	65.9	67.68	20	3	20	3	3	6	6			1
112	54	1	1	0	1	1	91	67.49	12.5	2	14.5	2	1	4	4		1
113	23	0	0	1	0	1	75.7	39.8	27	4	25.5	4	2	8	8		1
114	43	0	0	1	1	0	90.6	64.02	13	2	14.5	2	2	4	4		1
115	38	1	1	1	1	1	88.4	84.61	7	1	8	1	2	3	3			1
116	45	1	1	1	1	1	76.8	47.79	29.5	4	46.5	6	2	9	11		1
117	33	1	1	0	0	1	89.3	86.04	8.5	2	8.5	2	1	3	3		1
118	62	1	0	1	0	1	83	73.3	22	3	22	3	2	5	5		1
119	37	0	0	1	1	0	73.1	62	19.5	3	33	5	2	6	8		1
120	53	1	1	1	1	1	61.8	36.66	23.5	3	23.5	3	3	8	8			1
121	42	1	1	0	0	1	93	76.21	16.5	3	21	3	1	5	5		1
122	39	0	0	1	1	1	99.2	83.5	5.5	1	5.5	1	2	2	2		1
123	49	1	1	1	1	1	83.3	73.4	3.5	1	3.5	1	2	4	4	1
124	42	0	0	1	0	1	92.8	57.9	14.5	2	14.5	2	2	5	5	1
125	39	1	1	1	0	1	81.4	38.27	26	4	45	6	2	8	10			1
126	54	1	1	1	1	1	75.9	57.75	17.5	3	17.5	3	2	8	8		1
127	48	1	1	1	1	0	71.2	71.87	30.5	4	42.5	6	2	8	10			1
128	61	0	0	1	1	1	50.4	29.21	29.5	4	45.5	6	4	9	11		1
129	48	1	1	1	1	1	74.6	21.11	32	4	36	5	2	9	10			1
130	46	1	1	1	0	1	87.9	84.5	3	1	3.5	1	2	3	3			1
131	44	1	1	1	0	1	94.5	76.2	7	1	10	2	2	4	5	1
132	36	0	0	1	0	1	58	15.6	32	4	48	6	4	9	11			1
133	49	1	1	1	1	1	89.2	86.31	8.5	2	8.5	2	2	4	4		1
134	33	1	1	1	1	1	61.8	39.66	24.5	4	45	6	3	10	12			1
135	51	1	0	1	1	0	67	74.7	14.5	2	15.5	2	3	6	6		1
136	52	1	1	1	0	1	69	45.73	26.5	4	45	6	3	10	12		1
137	49	1	1	1	1	1	64	50.69	23	3	36.5	5	3	9	11			1
138	31	0	0	1	0	0	93.3	63.45	10.5	2	13	2	2	4	4			1
139	17	0	0	1	1	1	112	22.52	31.5	4	59	8	2	7	11			1
140	61	1	1	1	0	1	77.3	38	30.5	4	30.5	4	2	9	9		1
141	57	1	1	1	1	0	88	62.55	19	3	19	3	2	6	6			1
142	52	0	0	1	0	1	61	31.08	31	4	31	4	3	8	8			1
143	49	1	0	1	0	1	80	66.7	12	2	17.5	3	2	4	5		1
144	53	1	1	1	0	1	83.9	54.08	20	3	34.5	5	2	7	9		1
145	28	1	1	1	1	0	52	33.12	32	4	46	6	4	10	12			1
146	56	1	1	1	1	0	110	27.2	28	4	45.5	6	2	8	10		1
147	47	1	1	1	1	0	81.8	50.31	27	4	70	9	2	8	13			1
148	25	1	1	1	1	1	58	26.76	30.5	4	62.5	8	4	10	14		1
149	26	0	0	1	0	1	64	67.23	13	2	16.5	3	3	5	6		1
150	27	0	0	1	0	1	79	46.89	20.5	3	20.5	3	2	7	7			1
151	59	0	0	1	1	0	68	73.08	17	3	31.5	4	3	6	7		1
152	38	1	1	1	1	1	60	51.09	26.5	4	42.5	6	3	9	11			1
153	45	1	1	1	0	1	73	39.65	30.5	4	30.5	4	2	9	9		1
154	39	1	1	1	0	1	53	26.54	32	4	48	6	4	10	12	1
155	31	1	1	1	1	1	73.3	55.23	23	3	23	3	2	8	8			1
156	21	0	0	1	1	0	85	39.1	29	4	29	4	2	7	7			1
157	37	1	0	1	1	1	71.5	60.57	28	4	28	4	2	7	7			1
158	39	1	0	1	1	0	68.9	32.61	30.5	4	38	5	3	8	9			1
159	57	1	1	1	1	0	83.1	73.9	17.5	3	28.5	4	2	6	7	1
160	54	1	1	1	1	0	67.6	72.2	2.5	1	2.5	1	3	5	5		1
161	31	1	1	0	0	1	79.9	58.6	14.5	2	19	3	1	6	7		1
162	31	1	1	1	1	0	82.1	53.9	27	4	31	4	2	8	8			1
163	48	1	1	1	1	0	80.5	57.24	21.5	3	21.5	3	2	7	7		1
164	75	0	0	1	1	1	92	78.68	8	1	8	1	2	3	3	1
165	38	1	1	1	0	1	81.3	61.44	10.5	2	10.5	2	2	5	5	1
166	47	1	1	1	1	1	72.1	43.81	22	3	40	5	2	8	10			1
167	41	0	0	1	1	1	81	68.7	5.5	1	9.5	2	2	3	4		1
168	41	1	0	1	1	1	58	41.8	22.5	3	29	4	4	8	9	1
169	34	1	1	1	0	1	64	52.4	12.5	2	19.5	3	3	7	8	1
170	60	1	0	0	1	1	78	97.1	6	1	7.5	1	1	2	2		1
171	62	1	1	1	0	1	79	73.5	15.5	2	24	3	2	6	7	1
172	41	0	0	1	1	1	70	25.8	23.5	3	47	6	2	7	10		1
173	49	1	1	1	1	0	54.5	36.5	22.5	3	39.5	5	4	9	11	1
174	36	0	0	0	1	1	78	80.1	7	1	11	2	1	2	3	1
175	29	1	1	1	1	1	82	73.5	14.5	2	25	4	2	5	7	1
176	55	0	0	1	1	1	61	40.5	14.5	2	24	3	3	6	7	1
177	33	0	0	1	1	1	65	35.5	6	1	12	2	3	5	6		1
178	55	1	1	1	0	1	66	116.2	5	1	9	2	3	4	5	1
179	48	1	1	1	1	1	56	42.1	14.5	2	26	4	4	8	10	1
180	74	0	0	1	1	1	57	56.7	7	1	15	2	4	6	7		1
181	56	1	1	1	0	1	68	40.5	23	3	46	6	3	8	11	1
182	61	0	0	1	1	1	73	69.6	8	1	15	2	2	4	5		1
183	52	1	0	1	0	1	48	51.2	21	3	37	5	5	8	10		1
184	70	1	1	1	1	1	83	51.8	13	2	24	3	2	6	7	1
185	53	1	1	1	1	1	61	72.5	13	2	24	3	3	6	7		1
186	21	0	0	1	1	1	69	38.4	15	2	28	4	3	6	8	1
187	37	0	0	1	1	1	64	73.6	7	1	13	2	3	4	5		1
188	55	0	0	1	1	1	66	48	15	2	30	4	3	6	8	1
189	16	1	0	1	1	1	74	90.6	7	1	13	2	2	3	4		1
190	29	0	0	1	1	1	83	40.1	14	2	24	3	2	5	6				1
191	52	1	0	1	1	1	68	82.2	7	1	13	2	3	3	4		1
192	55	1	0	0	1	1	95	71.9	7	1	11	2	1	2	3		1
193	64	0	0	1	1	1	76	35	21	3	36	5	2	7	9	1
194	40	0	0	0	1	1	78	73.8	6	1	9	2	1	3	4		1
195	66	0	0	1	1	1	47	24.1	23	3	47	6	5	8	11				1
196	40	1	1	1	0	1	52.6	28.2	24	3	57	8	4	9	14	1
197	39	0	0	1	1	1	68	45.4	15	2	28	4	3	6	8			1
198	45	0	0	1	1	1	80	82.2	3	1	3	1	2	2	2	1
199	58	1	0	0	1	1	82	90.2	2	1	2	1	1	1	1	1
200	46	0	0	1	1	1	63.4	39.8	17	3	29	4	3	7	8	1
201	57	1	0	1	1	1	66	53.2	14	2	23	3	3	6	7			1
202	36	0	0	1	1	1	63	47.9	20	3	38	5	3	7	9		1
203	28	1	0	1	1	1	61	31.7	21	3	48	6	3	7	10	1
204	48	0	0	1	0	1	88	74.5	8	1	11	2	2	3	4	1
205	49	1	0	0	1	1	62	61.6	13	2	22	3	3	4	5		1
206	48	1	0	1	1	1	72	67.9	5	1	9	2	2	4	5		1
207	52	0	0	0	0	1	84	88	7	1	9	2	1	1	2	1
208	41	1	1	1	1	1	77	52	14	2	26	4	2	7	9	1
209	57	1	1	1	1	1	50	52.2	19	3	43	6	4	9	12	1
210	38	0	0	1	1	1	89	75.5	6	1	8	1	2	3	3	1
211	36	1	0	1	1	1	84	100.7	3	1	4	1	2	2	2	1
212	57	1	1	1	1	1	72	68.5	7	1	10	2	2	5	6	1
213	54	1	1	1	1	1	73	80.4	18	3	33	5	2	6	8	1
214	50	0	0	1	1	1	64	56.5	18	3	29	4	3	7	8		1					0
215	56	0	0	0	0	1	70	70.3	10	2	15	2	1	4	4		1
216	44	0	0	0	1	1	78	73.6	10	2	18	3	1	4	5		1
217	48	1	1	1	1	1	73	85.1	9	2	13	2	2	5	5	1
218	48	0	0	1	1	1	74	72.4	10	2	14	2	2	5	5	1
219	51	1	1	1	1	1	75	88	7	1	10	2	2	4	5	1
220	41	1	0	1	1	1	72	76.2	13	2	16	2	2	5	5	1
221	59	1	1	1	1	1	85	59.1	7	1	11	2	2	5	6	1
222	73	1	0	1	1	1	67	54.2	15	2	27	4	3	6	8	1
223	34	1	1	1	1	1	72	71.4	7	1	13	2	2	5	6
224	50	0	0	1	1	1	66	42.5	8	1	15	2	3	5	6	1
225	62	0	0	0	1	0	87	111	7	1	9	2	1	1	2		1
226	49	1	0	1	1	1	72	80.1	6	1	10	2	2	3	4	1
227	49	1	0	1	1	1	66	50.3	14	2	20	3	3	6	7	1
228	49	1	1	1	1	1	68	57.6	15	2	24	3	3	7	8	1
229	31	1	0	1	1	1	85	94.8	6	1	8	1	2	2	2		1
230	30	1	0	0	1	0	72	75	7	1	12	2	1	3	4	1
231	51	1	1	1	0	1	47	58.2	21.5	3	38	6	5	9	12		1

## Sheet: Prospective data
No	Male	Age	Smoking score	Onset age	Coures of disease	Symptom score	Baseline								Therapy	After three months
							PaO2	PaO2 score	P(A-a)O2	DLCO %predicted	DLCO score	HRCT score	HRCT grade	SPSP II		PaO2	PaO2 score	DLCO %predicted	DLCO score	Symptom score	HRCT score	HRCT grade	SPSP II
1	1	54	0	49	60	0	83	0	18.1	127.3	0	3	1	1	Symptomatic treatment	85.6	0	100.4	0	0	2	1	1
2	0	57	0	56	12	0	86.4	0	24	102.1	0	7	1	1	Symptomatic treatment		0		0	0	3	1	1
3	0	48	0	41	84	0	64	1	35.6	88.2	0	10	1	2	Symptomatic treatment	73	1	89	0	0	10	1	2
4	1	72	1	72	1	0	82	0	19.7	129.6	0	9	1	2	Symptomatic treatment	83.6	0	97.8	0	0	9	1	2
5	0	50	0	50	0.33	0	77.8	1	30.8	66.3	1	9	1	3	Symptomatic treatment	85.8	0	81.3	0	0	7	1	1
6	1	53	1	53	1	0	82.7	0	19.6	99.7	0	16	2	3	Symptomatic treatment	80.9	0	92.3	0	0	8	1	2
7	1	42	0	40	24	0	85	0	18.5	77.9	1	13	2	3	Symptomatic treatment	89.7	0	85.7	0	0	10	1	1
8	1	48	1	45	24	1	90	0	22.8	89.8	0	8	1	3	Symptomatic treatment	91.7	0	89.8	0	0	8	1	2
9	1	31	0	29	24	1	76	1	18.1	121.1	0	7	1	3	Symptomatic treatment	87.4	0	97.8	0	0	5	1	1
10	0	37	0	37	3	0	80	0	29.9	74.1	1	14	2	3	Symptomatic treatment	81.3	0	76.1	1	0	14	2	3
11	1	41	0	40	12	1	74	1	29.8	89.4	0	13	2	4	Aerosol inhalation of GM-CSF	77	1	90.3	0	1	16	2	4
12	0	44	0	44	4	0	67.3	1	14.2	79.7	1	20	2	4	Subcutaneous injection of GM-CSF	79.7	1	68.7	1	0	19	2	4
13	1	61	0	41	240	1	86	0	14	71.7	1	21	3	5	whole lung lavage	83	0	106.3	0	1	7	1	2
14	0	75	0	69	84	1	69.6	1	36.5	102.5	1	19	2	5	Aerosol inhalation of GM-CSF	66	1	74.1	1	1	20	2	5
15	1	51	1	49	36	1	76.4	1	25.2	86	0	20	2	5	Aerosol inhalation of GM-CSF	67.8	1	83.2	0	1		2	5
16	0	47	0	47	36	0	73.5	1	31.2	55.2	2	14	2	5	Aerosol inhalation of GM-CSF	73.5	1		2	1	15	2	6
17	0	53	0	51	24	1	62	1	41.8	146.6	0	25	3	5	Aerosol inhalation of GM-CSF	62.2	1		0	1	26	3	5
18	1	42	1	39	36	0	66.5	1	39.6	74.6	1	19	2	5	Aerosol inhalation of GM-CSF	69.7	1	83.7	0	1	13	2	5
19	0	28	0	28	2	1	66.1	1	40	63.2	1	11	2	5	Subcutaneous injection of GM-CSF	77.3	1	41.7	2	1	21	3	7
20	1	45	0	40	60	1	70	1	22.3	79.5	1	17	2	5	Subcutaneous injection of GM-CSF	79	1	94.8	0	1	14	2	4
21	1	45	1	45	5	1	63.3	1	38.1	69	1	12	2	6	Subcutaneous injection of GM-CSF	97.8	0	92.7	0	0	1	1	2
22	0	42	0	35	84	1	73.7	1	45.7	43.3	2	26	3	7	Subcutaneous injection of GM-CSF and whole lung lavage	72	1	50.2	2	1	26	3	7
23	1	45	0	38	84	1	66	1	46.5	35.8	2	24	3	7	Aerosol inhalation of GM-CSF and whole lung lavage	60.5	1	48.1	2	1	24	3	7
24	1	46	1	46	11	1	63.8	1	47.7	68.5	1	23	3	7	Aerosol inhalation of GM-CSF and whole lung lavage	72.3	1		1	0	22	3	6
25	1	52	0	52	4	1	49.2	2	61.4	15.7	2	30	3	8	Aerosol inhalation of GM-CSF and whole lung lavage	47	2	17.5	2	1	30	3	8
26	0	67	0	66	12	1	67.8	1	37.8	22.7	2	37	4	8	Aerosol inhalation of GM-CSF and whole lung lavage	80	0	61.2	1	1	25	3	5
27	0	57	0	57	3	1	64.9	1	38	66.8	1	60	5	8	Aerosol inhalation of GM-CSF and whole lung lavage	86.8	0	67.3	1	1	34	4	6
28	1	39	0	39	9	1	67	1	44.6	9.5	2	64	5	9	Aerosol inhalation of GM-CSF and whole lung lavage	76	1	67.1	1	0	29	3	5
29	0	60	0	60	1	1	52.4	2	64.1	9.8	2	40	4	9	Aerosol inhalation of GM-CSF and whole lung lavage	61	1	34.3	2	1	30	3	7
30	1	27	1	27	1	1	55	2	61.9	23.3	2	32	4	10	Aerosol inhalation of GM-CSF and whole lung lavage	83	0	87.6	0	0	10	1	2
31	0	55	0	54	12	1	59	2	51.3	13.4	2	58	5	10	Aerosol inhalation of GM-CSF and whole lung lavage	79	1	62.3	1	1	30	3	6
